# Supplementary material for: Expression profiles and potential functions of long non-coding RNA in stable angina pectoris patients from Uyghur population of China
Source: Biosci Rep. 2019 Sep 3;39(9):BSR20190364. doi: 10.1042/BSR20190364 (PMC6722491; doi:10.1042/BSR20190364)
Supplement: Supplementary file 2 [file bsr20190364_Supp2.txt]

Diseases enrichment_lncRNAs
#Term	Database	ID	Input number	Background number	All input number	All background number	Input frequency	Background frequency	P-Value	Corrected P-Value	Input	Hyperlink	input_genesymbol	Hyperlink_UpAndDown	lncRNA
CARDIOVASCULAR	GAD		6	3313	53	44735	0.113207547	0.074058344	0.19701911	0.500766825	597|3595|9609|5828|5310|114826	None	hsa:597,BCL2A1,597:down|hsa:3595,IL12RB2,3595:down|hsa:9609,RAB36,9609:down|hsa:5828,PEX2,5828:up|hsa:5310,PKD1,5310:up|hsa:114826,SMYD4,114826:up		p33678|p8706|p12864|p3550|p33784|p43119_v4
CHOLESTEROL, HDL	GAD		1	441	53	44735	0.018867925	0.009858053	0.409004436	0.582641175	79699	None	hsa:79699,ZYG11B,79699:up		p26507
Sudden cardiac arrest	NHGRI GWAS Catalog		1	28	17	13770	0.058823529	0.002033406	0.035182961	0.453247618	5828	None	hsa:5828,PEX2,5828:up		p3550
Cardiovascular diseases	KEGG DISEASE		1	254	16	8284	0.0625	0.030661516	0.393308343	0.575160588	2188	None	hsa:2188,FANCF,2188:up		p21908
GO enrichment_lncRNAs
#Term	Database	ID	Input number	Background number	All input number	All background number	Input frequency	Background frequency	P-Value	Corrected P-Value	Input	Hyperlink	input_genesymbol	Hyperlink_UpAndDown	lncRNA
regulation of oxidative phosphorylation	Gene Ontology:biological_process	GO:0002082	1	10	4126	1800799	0.000242365	5.55E-06	0.024860263	0.453247618	79085	http://amigo.geneontology.org/cgi-bin/amigo/term_details?term=GO:0002082	hsa:79085,SLC25A23,79085:up		p33793
heart development	Gene Ontology:biological_process	GO:0007507	2	445	4126	1800799	0.000484731	0.000247113	0.272280299	0.513174932	5310|4087	http://amigo.geneontology.org/cgi-bin/amigo/term_details?term=GO:0007507	hsa:5310,PKD1,5310:up|hsa:4087,SMAD2,4087:up		p33784|p21323
cell cycle process	Gene Ontology:biological_process	GO:0022402	5	1204	4126	1800799	0.001211827	0.000668592	0.146439705	0.491856756	57646|25959|23636|5310|940	http://amigo.geneontology.org/cgi-bin/amigo/term_details?term=GO:0022402	hsa:57646,USP28,57646:up|hsa:25959,KANK2,25959:down|hsa:23636,NUP62,23636:up|hsa:5310,PKD1,5310:up|hsa:940,CD28,940:up		p351|p24615|p36022_v4|p33784|p26531
cellular lipid metabolic process	Gene Ontology:biological_process	GO:0044255	3	926	4126	1800799	0.000727096	0.000514216	0.356800916	0.556203317	5828|4899|64781	http://amigo.geneontology.org/cgi-bin/amigo/term_details?term=GO:0044255	hsa:5828,PEX2,5828:up|hsa:4899,NRF1,4899:up|hsa:64781,CERK,64781:up		p3550|p412|p26531
Pathway enrichment_lncRNAs
#Term	Database	ID	Input number	Background number	All input number	All background number	Input frequency	Background frequency	P-Value	Corrected P-Value	Input	Hyperlink	input_genesymbol	Hyperlink_UpAndDown	lncRNA
p53 signaling pathway	KEGG PATHWAY	hsa04115	1	68	63	24389	0.015873016	0.002788142	0.163270618	0.491856756	317	http://www.genome.jp/kegg-bin/show_pathway?hsa04115/hsa:317%09red	hsa:317,APAF1,317:up	http://www.genome.jp/kegg-bin/show_pathway?hsa04115/hsa:317%09red	p37346_v4
Apoptosis	KEGG PATHWAY	hsa04210	1	86	63	24389	0.015873016	0.00352618	0.201355083	0.500766825	317	http://www.genome.jp/kegg-bin/show_pathway?hsa04210/hsa:317%09red	hsa:317,APAF1,317:up	http://www.genome.jp/kegg-bin/show_pathway?hsa04210/hsa:317%09red	p37346_v4
NF-kappa B signaling pathway	KEGG PATHWAY	hsa04064	1	91	63	24389	0.015873016	0.00373119	0.211627851	0.500766825	597	http://www.genome.jp/kegg-bin/show_pathway?hsa04064/hsa:597%09red	hsa:597,BCL2A1,597:down	http://www.genome.jp/kegg-bin/show_pathway?hsa04064/hsa:597%09blue	p33678
Cell cycle	KEGG PATHWAY	hsa04110	1	124	63	24389	0.015873016	0.005084259	0.276240887	0.513174932	4087	http://www.genome.jp/kegg-bin/show_pathway?hsa04110/hsa:4087%09red	hsa:4087,SMAD2,4087:up	http://www.genome.jp/kegg-bin/show_pathway?hsa04110/hsa:4087%09red	p21323
